# Supplementary material for: Incidence of, and Risk Factors and Outcomes Associated with, Acute Kidney Injury in COVID-19 at the National Kidney and Transplant Institute, Philippines
Source: Trop Med Infect Dis. 2023 Jul 28;8(8):387. doi: 10.3390/tropicalmed8080387 (PMC10459419; doi:10.3390/tropicalmed8080387)
Supplement: Supplementary file 1 [file tropicalmed-08-00387-s001.zip]

Archive with 1 entries (1 files):
- tropicalmed-2466846-supplementary.pdf
